# Supplementary material for: Understanding the Molecular Dynamics of Dual Crosslinked Networks by Dielectric Spectroscopy
Source: Polymers (Basel). 2021 Sep 24;13(19):3234. doi: 10.3390/polym13193234 (PMC8512226; doi:10.3390/polym13193234)
Supplement: Supplementary file 1 [file polymers-13-03234-s001.zip]

Archive with 1 entries (1 files):
- polymers-1398130-supplementary.pdf
